# Supplementary material for: Challenging Occam’s Razor: Dual Molecular Diagnoses Explain Entangled Clinical Pictures
Source: Genes (Basel). 2022 Nov 3;13(11):2023. doi: 10.3390/genes13112023 (PMC9690221; doi:10.3390/genes13112023)
Supplement: Supplementary file 1 [file genes-13-02023-s001.zip]

Archive with 3 entries (3 files):
- Figure S1_300dpi.tif
- Table_S1.pdf
- Table_S2.pdf
